# Supplementary material for: SF3B1 Mutations Are Associated with Resistance to Non-Genotoxic MDM2 Inhibition in Chronic Lymphocytic Leukemia
Source: Int J Mol Sci. 2023 Jul 12;24(14):11335. doi: 10.3390/ijms241411335 (PMC10379212; doi:10.3390/ijms241411335)
Supplement: Supplementary file 1 [file ijms-24-11335-s001.zip]

Archive with 1 entries (1 files):
- ijms-2437509-supplementary.pdf
